# Supplementary material for: Phenological strategies of an evergreen tree in the Caatinga
Source: PLoS One. 2025 Mar 7;20(3):e0317522. doi: 10.1371/journal.pone.0317522 (PMC11888133; doi:10.1371/journal.pone.0317522)
Supplement: S1 File — The file includes circular statistics data and the data used to generate the figures presented in the manuscript. (XLSX) [file pone.0317522.s001.xlsx]

## Sheet: Juazeiro
DATA	DIA DO ANO	ÂNGULO	Df	ÂNGULO	Ef	ÂNGULO	Bf	ÂNGULO	Fl	ÂNGULO	Frv	ÂNGULO	Frm
2016-06-28	180	177.049	46.25	177.049	3.75	177.049	0	177.049	0	177.049	1.25	177.049	10
2016-07-28	210	206.557	35.625	206.557	5.625	206.557	0	206.557	0	206.557	0.625	206.557	0
2016-08-28	241	237.049	37.5	237.049	3.75	237.049	0	237.049	0	237.049	0	237.049	0
2016-09-28	272	267.541	38.125	267.541	3.125	267.541	0	267.541	0	267.541	0	267.541	0
2016-10-28	302	297.049	51.875	297.049	32.5	297.049	3.75	297.049	5	297.049	0	297.049	0
2016-11-28	333	327.541	17.9167	327.541	44.5833	327.541	33.75	327.541	29.5833	327.541	2.5	327.541	0
2016-12-28	363	357.049	20.625	357.049	14.375	357.049	20	357.049	38.125	357.049	31.875	357.049	0
2017-01-28	28	27.6164	22.5	27.6164	1.875	27.6164	6.25	27.6164	17.5	27.6164	51.875	27.6164	0
2017-02-28	59	58.1918	25	58.1918	5	58.1918	1	58.1918	1	58.1918	48.75	58.1918	8.125
2017-03-28	87	85.8082	29.375	85.8082	7.5	85.8082	1	85.8082	0.625	85.8082	62.5	85.8082	8.125
2017-04-28	118	116.384	25	116.384	7.5	116.384	1	116.384	0.625	116.384	17.5	116.384	55.625
2017-05-28	148	145.973	31.6667	145.973	5.42	145.973	1	145.973	2.08333	145.973	5.41667	145.973	46.6667
2017-06-28	179	176.548	35	176.548	5.625	176.548	0	176.548	0	176.548	0.625	176.548	21.25
2017-07-28	209	206.137	36.875	206.137	5.625	206.137	0	206.137	0	206.137	0	206.137	1.25
2017-08-28	240	236.712	40.625	236.712	24.375	236.712	0	236.712	0	236.712	0	236.712	0.625
2017-09-28	271	267.288	33.125	267.288	41.875	267.288	0	267.288	0	267.288	0	267.288	1.25
2017-10-28	301	296.877	39.5833	296.877	27.9167	296.877	10.4167	296.877	8.75	296.877	7.08333	296.877	1.25
2017-11-28	332	327.452	36.25	327.452	37.5	327.452	33.75	327.452	32.5	327.452	7.08333	327.452	1.25
2017-12-28	362	357.041	31.875	357.041	33.75	357.041	47.5	357.041	43.75	357.041	27.5	357.041	6.875
2018-01-28	28	27.6164	29.375	27.6164	41.25	27.6164	52.5	27.6164	48.75	27.6164	32.5	27.6164	8.125
2018-02-28	59	58.1918	22.5	58.1918	15	58.1918	19.375	58.1918	28.75	58.1918	35.625	58.1918	10
2018-03-28	87	85.8082	25	85.8082	45	85.8082	0.625	85.8082	1.875	85.8082	56.25	85.8082	6.25
2018-04-28	118	116.384	30	116.384	24.375	116.384	0.625	116.384	0.625	116.384	60.625	116.384	9.375
2018-05-28	148	145.973	32.5	145.973	12.9167	145.973	0	145.973	0	145.973	55	145.973	26.6667

## Sheet: Estatística
BASIC STATISTICS
Data file - C:\Users\W10\Documents\jua.ori
Juazeiro
Analysis begun: Friday, April 16, 2021 9:25:05 AM
Variable	Desfolhamento	Enfolhamento	Botões Florais	Flores	Frutos verdes	Frutos maduros	Desfolhamento 2	Enfolhamento 2	Botões Florais 2	Flores 2	Frutos maduros 2	Frutos verdes 2
Data Type	Month of year	Month of year	Month of year	Month of year	Month of year	Month of year	Month of year	Month of year	Month of year	Month of year	Month of year	Month of year
Number of Observations	383	137	68	96	224	129	394	316	166	167	93	284
Data Grouped?	Yes	Yes	Yes	Yes	Yes	Yes	Yes	Yes	Yes	Yes	Yes	Yes
Group Width (& Number of Groups)	30° (12)	30° (12)	30° (12)	30° (12)	30° (12)	30° (12)	30° (12)	30° (12)	30° (12)	30° (12)	30° (12)	30° (12)
Mean Vector (µ)	211.192°	310.107°	330.685°	340.305°	43.916°	115.676°	238.293°	342.591°	352.942°	356.921°	114.589°	73.355°
Mean Group	August	November	December	December	February	April	August	December	December	December	April	March
Length of Mean Vector (r)	0.158	0.488	0.856	0.849	0.778	0.899	0.101	0.248	0.845	0.827	0.511	0.622
Median	195°	315°	315°	345°	45°	105°	225°	345°	345°	345°	135°	75°
Median Group	July	November	November	December	February	April	August	December	December	December	May	March
Concentration	0.32	1.114	3.79	3.635	2.617	5.228	0.203	0.512	3.549	3.227	1.185	1.6
Circular Variance	0.842	0.512	0.144	0.151	0.222	0.101	0.899	0.752	0.155	0.173	0.489	0.378
Circular Standard Deviation	110.089°	68.664°	31.921°	32.744°	40.612°	26.478°	122.64°	95.656°	33.252°	35.369°	66.371°	55.876°
Standard Error of Mean	13.03°	6.64°	3.857°	3.328°	2.683°	2.327°	20.12°	9.038°	2.568°	2.715°	7.633°	3.409°
95% Confidence Interval (-/+) for µ	185.648°	297.089°	323.124°	333.78°	38.656°	111.113°	198.849°	324.873°	347.908°	351.599°	99.626°	66.672°
	236.735°	323.125°	338.247°	346.83°	49.176°	120.238°	277.737°	0.31°	357.976°	2.243°	129.552°	80.038°
99% Confidence Interval (-/+) for µ	177.625°	293°	320.749°	331.73°	37.004°	109.68°	186.459°	319.307°	346.326°	349.927°	94.926°	64.573°
	244.759°	327.214°	340.622°	348.879°	50.829°	121.671°	290.127°	5.876°	359.557°	3.914°	134.253°	82.137°
Weighted Statistics
Weighted Mean Vector (WMV)	196.449°	*****	*****	*****	*****	*****	*****	*****	*****	*****	*****	*****
Length of WMV (in variable units)	2.654	*****	*****	*****	*****	*****	*****	*****	*****	*****	*****	*****
Length of WMV (r, scaled 0-1)	0.221	*****	*****	*****	*****	*****	*****	*****	*****	*****	*****	*****
WMV Standard Deviation Ellipse, X	2.598	*****	*****	*****	*****	*****	*****	*****	*****	*****	*****	*****
WMV Standard Deviation Ellipse, Y	4.285	*****	*****	*****	*****	*****	*****	*****	*****	*****	*****	*****
Weighting Variable	Enfolhamento
Weighting Variable Mean	8.839
Weighting Variable Standard Deviation	3.139
Weighting Variable Maximum	12
Hotelling's Test (F)	381.154
Hotelling's Test (p)	< 1E-12
Moore's Modified Rayleigh Test (R*)	5.347
Moore's Modified Rayleigh Test (p)	< 0.001
One Sample Tests
Rayleigh Test (Z)	9.547	32.583	49.855	69.251	135.536	104.193	4.034	19.462	118.53	114.083	24.307	109.721
Rayleigh Test (p)	7.14e-05	< 1E-12	< 1E-12	< 1E-12	< 1E-12	< 1E-12	0.018	3.53e-09	< 1E-12	< 1E-12	2.78e-11	< 1E-12
Rao's Spacing Test (U)	-----	-----	-----	-----	-----	-----	-----	-----	-----	-----	-----	-----
Rao's Spacing Test (p)	-----	-----	-----	-----	-----	-----	-----	-----	-----	-----	-----	-----
Watson's U² Test (Uniform, U²)	-----	-----	-----	-----	-----	-----	-----	-----	-----	-----	-----	-----
Watson's U² Test (p)	-----	-----	-----	-----	-----	-----	-----	-----	-----	-----	-----	-----
Kuiper's Test (Uniform, V)	-----	-----	-----	-----	-----	-----	-----	-----	-----	-----	-----	-----
Kuiper's Test (p)	-----	-----	-----	-----	-----	-----	-----	-----	-----	-----	-----	-----
Chi-Squared Test (Uniform, X²)	37.251	175.613	216.471	241.5	336.25	389.419	10.102	81.671	320.651	289.503	101.194	271.634
Chi-Squared Test (p)	0.000105	< 1E-12	< 1E-12	< 1E-12	< 1E-12	< 1E-12	0.521	< 1E-12	< 1E-12	< 1E-12	< 1E-12	< 1E-12
V Test (V; expected mean 0.00°)	-0.135	0.314	0.747	0.8	0.56	-0.389	-0.053	0.237	0.839	0.825	-0.213	0.178
V Test (u)	-3.738	5.2	8.707	11.08	11.86	-6.255	-1.493	5.953	15.28	15.083	-2.901	4.243
V Test (p)	1	7.19e-08	< 1E-12	< 1E-12	< 1E-12	1	0.932	1.03e-09	< 1E-12	< 1E-12	0.998	1.03e-05
Second Order Statistics
Grand Mean Vector (GM)	14.237°
Grand Mean Group	January
Length of Grand Mean Vector (r)	0.319
Number of Means	12
95% Confidence Interval (-/+) for GM	321.984°
	288.335°
99% Confidence Interval (-/+) for GM	*****
	*****
Hotelling's Test (F)	-----
Hotelling's Test (p)	-----
Moore's Modified Rayleigh Test (R*)	0.958
Moore's Modified Rayleigh Test (p)	0.1 > p > 0.05
***** indicates that a result could not be calculated.
----- indicates that a result could not be calculated because the data are grouped.
Warning: values with a line through them may be unreliable
because of low concentration (i.e. uniform distribution).

## Sheet: Clima
Mês	Minimum (ºC)	Maximum (ºC)	Rainfall (mm)
1	25	28	84
2	25	28	117
3	25	28	174
4	25	28	205
5	25	28	150
6	24	27	145
7	23	26	116
8	23	26	63
9	24	27	43
10	24	27	35
11	25	28	37
12	25	28	57
